# Supplementary material for: Diversity but Not Overall Abundance of Moths and Butterflies (Insecta: Lepidoptera) Decreases around Two Arctic Polluters
Source: Insects. 2022 Dec 5;13(12):1124. doi: 10.3390/insects13121124 (PMC9786165; doi:10.3390/insects13121124)
Supplement: Supplementary file 1 [file insects-13-01124-s001.zip]

Archive with 1 entries (1 files):
- insects-2011804-supplementary.pdf
